# Supplementary material for: Phagocytic Activities of Reactive Microglia and Astrocytes Associated with Prion Diseases Are Dysregulated in Opposite Directions
Source: Cells. 2021 Jul 8;10(7):1728. doi: 10.3390/cells10071728 (PMC8304827; doi:10.3390/cells10071728)
Supplement: Supplementary file 1 [file cells-10-01728-s001.zip]

Archive with 1 entries (1 files):
- cells-1271328-supplementary.pdf
